# Supplementary material for: Prenatal Diagnosis and Postnatal Outcomes of Fetal ADPKD: A Single-Center Retrospective Cohort Study
Source: Medicina (Kaunas). 2025 Nov 30;61(12):2145. doi: 10.3390/medicina61122145 (PMC12734453; doi:10.3390/medicina61122145)
Supplement: Supplementary file 1 [file medicina-61-02145-s001.zip]

Archive with 1 entries (1 files):
- medicina-4014326-supplementary.pdf
